# Supplementary material for: Assessing the Impact of Copper and Zinc Oxide Nanoparticles on Soil: A Field Study
Source: PLoS One. 2012 Aug 8;7(8):e42663. doi: 10.1371/journal.pone.0042663 (PMC3414451; doi:10.1371/journal.pone.0042663)
Supplement: Table S1 — Elemental composition of the untreated soil determined by EPA Method 3051, at horizons 1–3 (0–3, 3–8 and 8–30 cm, respectively), expressed as mg/kg showing the relative standard deviation (RSD). (XLS) [file pone.0042663.s007.xls]

## Sheet: Table S1
Table S1. Elemental composition of the untreated soil determined by EPA Method 3051, at horizons 1-3 (0-3, 3-8 and 8-30 cm, respectively), expressed as mg/kg showing the relative standard deviation (RSD).
	0-3 cm	RSD	3-8 cm	RSD	8-30 cm	RSD
	mg kg-1	%	mg kg-1	%	mg kg-1	%
Cu	34	0.61	36.1	3.82	34.3	1.59
Zn	139.5	1.87	152.8	1.32	145	2.43
Al	16665.4	5.87	18764	3.21	18608.6	7.18
Ca	7463.4	0.36	7830.3	0.75	7797.2	0.72
Fe	22841.4	3.36	23920.4	0.44	23724.4	1.44
K	1740.9	9.8	1886.5	3.91	1840.6	7.3
Mg	4105	2.51	4192.9	1.62	4125.1	2.4
Mn	442.4	1.72	470.1	0.75	462.9	1.67
Na	388.5	11.59	425.7	28.27	493.5	13.67
P	723.2	0.23	750	0.87	771.5	1.17
Ti	458.4	12.44	557	7.44	510.3	10.08
