# Supplementary material for: Assessing the Impact of Copper and Zinc Oxide Nanoparticles on Soil: A Field Study
Source: PLoS One. 2012 Aug 8;7(8):e42663. doi: 10.1371/journal.pone.0042663 (PMC3414451; doi:10.1371/journal.pone.0042663)
Supplement: Table S2 — Bacterial population present in the soil classified at order level. (Con, Control; Cu, Cu nanoparticles; Zn, ZnO nanoparticles). (XLS) [file pone.0042663.s008.xls]

## Sheet: Sheet1
Table S2. Bacterial population present in the soil classified at order level. (Con, Control; Cu, Cu nanoparticles; Zn, ZnO nanoparticles)
	TOP												MID												BOTTOM
Name	Con-0d	Cu-0d	Zn-0d	Con-7d	Cu-7d	Zn-7d	Con-30d	Cu-30d	Zn-30d	Con-160d	Cu-160d	Zn-160d	Con-0d	Cu-0d	Zn-0d	Con-7d	Cu-7d	Zn-7d	Con-30d	Cu-30d	Zn-30d	Con-160d	Cu-160d	Zn-160d	Con-0d	Cu-0d	Zn-0d	Con-7d	Cu-7d	Zn-7d	Con-30d	Cu-30d	Zn-30d	Con-160d	Cu-160d	Zn-160d
Acidobacteriales	2	3	1	3	2	2	3	3	1	5	4	1	2	2	1	3	3	3	3	3	1	4	2	7	3	3	2	3	3	2	3	2	2	3	0	9
Actinomycetales	2	3	2	5	6	3	4	2	4	4	4	1	7	3	2	5	4	5	3	4	4	9	2	8	4	2	2	5	5	3	2	3	3	3	0	5
Anaerolineales	2	2	1	3	3	3	2	2	1	6	4	3	5	3	2	5	2	4	1	4	1	3	4	3	3	1	1	3	3	1	2	1	4	5	0	2
Bacillales	1	2	1	1	2	1	1	1	1	2	2	1	3	2	3	2	1	2	1	3	1	0	1	0	1	1	2	2	1	1	1	1	1	1	0	0
Burkholderiales	4	4	3	4	2	3	3	2	5	2	1	0	2	7	3	4	3	2	3	4	2	3	1	4	4	3	4	3	3	2	3	3	4	1	0	3
Caldilineales	0	1	0	1	1	0	0	1	0	2	2	1	1	0	0	1	1	1	0	1	0	1	1	1	0	0	1	1	1	0	0	0	0	1	0	1
Caulobacterales	6	10	4	6	7	5	8	5	6	3	2	0	11	5	8	8	5	5	7	8	9	1	1	1	8	5	9	5	6	3	6	7	10	1	0	1
Chloroflexales	0	1	0	1	1	0	0	0	0	1	1	0	2	0	0	0	1	0	0	0	0	0	1	0	1	0	0	0	0	0	0	0	0	1	0	0
Chloroflexi (order)	0	1	0	0	1	0	0	0	0	0	0	0	3	1	0	0	0	1	0	0	0	0	1	0	0	0	0	1	1	0	0	0	0	0	0	0
Clostridiales	1	2	1	1	2	1	1	1	1	3	2	1	2	1	2	2	1	2	1	1	1	0	1	1	1	1	1	1	1	1	2	1	1	2	0	0
Cytophagales	2	3	2	1	2	2	2	2	1	3	3	1	1	2	2	2	2	2	1	1	1	0	1	1	2	2	2	2	2	2	4	2	1	3	0	0
Deinococcales	1	1	1	0	1	1	0	1	1	1	1	0	1	1	2	1	0	1	1	1	0	0	0	0	1	1	1	1	1	0	1	1	2	1	0	0
Enterobacteriales	0	0	0	0	0	0	0	0	0	5	37	0	0	0	0	0	0	0	0	0	0	0	64	0	0	0	0	0	0	0	0	0	0	39	0	0
Flavobacteriales	36	11	34	13	13	16	19	9	28	2	1	1	5	19	14	19	22	22	27	12	29	1	1	1	23	27	10	19	20	39	18	23	11	3	0	0
Gemmatimonadales	0	0	0	0	0	0	0	0	0	1	1	0	0	0	0	0	0	0	0	0	0	1	1	0	0	0	0	0	0	0	0	0	0	1	0	2
Lactobacillales	0	0	0	0	0	0	0	0	0	0	0	74	0	0	0	0	0	0	0	0	0	0	0	0	0	0	0	0	0	0	0	0	0	0	84	0
Myxococcales	1	1	1	0	1	1	0	3	0	2	2	0	0	1	1	0	0	1	0	0	0	2	0	0	0	1	1	0	0	0	2	0	0	2	0	2
Nitrosomonadales	1	1	1	1	1	1	1	3	0	2	1	0	1	1	1	1	1	1	1	1	0	6	1	1	1	1	2	1	1	0	1	1	1	1	0	8
Planctomycetales	0	1	0	0	1	1	0	1	0	1	1	1	0	0	0	0	0	0	0	1	0	4	0	7	0	0	0	1	1	0	1	0	1	1	0	4
Pseudomonadales	2	2	4	1	1	2	1	2	1	1	0	0	0	2	3	2	2	1	1	1	1	0	0	0	1	2	2	1	1	1	2	1	1	1	0	0
Rhizobiales	16	26	24	23	26	30	16	39	17	30	15	5	22	21	34	19	19	22	16	22	20	35	9	28	19	21	34	21	20	17	24	27	28	14	0	41
Rhodobacterales	1	2	1	1	2	2	1	1	1	1	1	0	1	1	2	1	1	2	1	1	1	0	0	2	1	1	2	1	2	1	1	2	1	0	0	0
Rhodocyclales	2	1	1	1	1	1	1	1	1	0	0	0	1	2	1	1	1	1	1	1	1	0	0	0	1	1	1	1	1	0	1	2	1	1	0	0
Rhodospirillales	1	2	1	1	2	1	1	1	1	2	1	3	1	1	1	1	2	2	1	1	1	3	1	3	1	1	2	1	1	1	1	1	1	1	16	3
Solirubrobacterales	0	1	0	1	2	0	1	1	0	2	1	0	2	0	0	1	1	1	0	1	0	14	1	21	1	0	1	1	1	1	1	0	0	1	0	7
Sphingobacteriales	4	2	2	5	2	4	9	2	7	1	1	0	2	4	2	4	6	4	8	5	5	1	0	1	5	4	2	5	6	4	3	4	3	2	0	2
Sphingomonadales	9	11	8	13	11	11	15	7	9	7	5	2	16	10	10	11	14	11	14	13	12	0	3	1	11	14	9	14	13	11	12	11	14	4	0	1
Xanthomonadales	4	4	2	9	3	4	6	2	10	1	1	0	4	6	2	4	3	2	6	5	4	1	1	1	4	4	3	4	4	2	3	3	5	0	0	1
Other*	4	4	4	4	5	5	4	6	3	10	7	3	4	4	4	4	4	4	3	4	3	8	4	7	4	5	5	4	4	3	6	3	3	7	0	7
*Other includes all of the orders in which the percentage was <1.
